# Supplementary material for: Benefits and Harms of Edible Vegetable Oils and Fats Fortified with Vitamins A and D as a Public Health Intervention in the General Population: A Systematic Review of Interventions
Source: Nutrients. 2023 Dec 18;15(24):5135. doi: 10.3390/nu15245135 (PMC10745565; doi:10.3390/nu15245135)
Supplement: Supplementary file 1 [file nutrients-15-05135-s001.zip]

Archive with 7 entries (7 files):
- Supplementary File S1_Search_strategies.pdf
- Supplementary File S2_Excluded_studies.pdf
- Supplementary File S3_Included_studies.pdf
- Supplementary File S4_RoB.pdf
- Supplementary File S5_VitaminA_results.pdf
- Supplementary File S6_VitaminD_results.pdf
- Supplementary File S7_Grade_tables.pdf
